# Supplementary material for: Structural Characterization and In Vitro Hypoglycemic Activity of a Polysaccharides Obtained from Fructus arctii
Source: Molecules. 2025 Nov 14;30(22):4403. doi: 10.3390/molecules30224403 (PMC12655392; doi:10.3390/molecules30224403)
Supplement: Supplementary file 1 [file molecules-30-04403-s001.zip]

Archive with 1 entries (1 files):
- molecules-3975806-supplementary.docx
